# Supplementary material for: Identification of Three POMCa Genotypes in Largemouth Bass (Micropterus salmoides) and Their Differential Physiological Responses to Feed Domestication
Source: Animals (Basel). 2024 Dec 17;14(24):3638. doi: 10.3390/ani14243638 (PMC11672714; doi:10.3390/ani14243638)
Supplement: Supplementary file 1 [file animals-14-03638-s001.zip]

Archive with 4 entries (4 files):
- Figure S1 POMCa cDNA Sequence of  LMB.pdf
- Figure S2 SNP Locus of POMCa  in LMB.tif
- Figure S3 Tissue distribution of LMB POMCa in various tissues-REVISION.tif
- Table S1-S7-REVISON.pdf
